# Supplementary material for: Serum levels of matrix metalloproteinases 1, 2, and 7, and their tissue inhibitors 1, 2, 3, and 4 in polytraumatized patients: Time trajectories, correlations, and their ability to predict mortality
Source: PLoS One. 2024 Mar 8;19(3):e0300258. doi: 10.1371/journal.pone.0300258 (PMC10923431; doi:10.1371/journal.pone.0300258)
Supplement: S1 Table — (XLSX) [file pone.0300258.s001.xlsx]

## Sheet: S1 Table
Number	Patient_Participant	Gender	Age	AIS_head	AIS_head_kat	AIS_face	AIS_thorax	AIS_thorax_kat	AIS_abdoman	AIS_abdom_kat	AIS_spine	AIS_spine_kat	AIS_extremitis	AIS_extremitis_kat	AIS_external	ISS	Mechanism_of_injury	Transfer	Intubation_at_admittance	Duration_of_intubation	ICU	LOS	Fatality	day_f_death	Suicidal	Complications	Pneumonia	ARDS	Clostridium_difficile_colitis	Pancreatitis	UTI	Acute_kidney_injury	Dialysis	Sepsis	MMP1_d0	MMP1_d1	MMP1_d3	MMP1_d5	MMP1_d7	MMP1_d10	MMP2_d0	MMP2_d1	MMP2_d3	MMP2_d5	MMP2_d7	MMP2_d10	MMP7_d0	MMP7_d1	MMP7_d3
201	1	0	59	2	0	0	5	1	3	1	2	0	2	0	0	38	0	0	0	0	1	20	0	#NULL!	0	0	0	0	0	0	0	0	0	0	5022	5047	4970	#NULL!	#NULL!	#NULL!	357440	199150	206482	#NULL!	#NULL!	#NULL!	1071	1106	1147
202	1	0	79	2	0	0	5	1	0	0	2	0	4	1	0	45	0	1	1	21	36	42	1	42	0	1	1	1	1	0	0	1	1	0	2983	2049	2483	4100	4188	6051	692573	331785	300878	315534	385271	358140	2282	2040	1806
203	1	1	33	5	1	0	5	1	2	0	2	0	3	1	0	59	1	1	1	61	36	36	0	#NULL!	1	1	1	0	0	0	1	0	0	1	1503	589	1375	3324	4852	6207	217235	202212	231529	212280	257104	191100	3559	1779	1818
204	1	1	29	2	0	2	0	0	3	1	3	1	2	0	1	17	1	0	0	0	1	40	0	#NULL!	1	0	0	0	0	0	0	0	0	0	5608	2338	4420	7919	7156	11981	206570	179123	169529	190475	253072	243398	1153	993	1305
205	1	0	41	0	0	0	0	0	3	1	3	1	3	1	0	18	1	0	0	1	4	30	0	#NULL!	0	0	0	0	0	0	0	0	0	0	1731	3082	226	3375	5004	6613	224212	198686	302533	268679	347365	215927	1398	2106	2347
206	1	0	17	0	0	0	3	1	2	0	0	0	2	0	1	17	2	1	0	0	2	13	0	#NULL!	0	0	0	0	0	0	0	0	0	0	1864	#NULL!	#NULL!	#NULL!	#NULL!	#NULL!	193962	#NULL!	#NULL!	#NULL!	#NULL!	#NULL!	1795	#NULL!	#NULL!
207	1	0	27	2	0	0	4	1	0	0	0	0	2	0	0	24	1	0	0	1	22	22	0	#NULL!	0	1	1	0	0	0	0	0	0	1	6900	4496	6591	8711	8500	19458	213685	175566	195709	199196	272401	204660	1945	1637	2196
208	1	1	82	4	1	0	2	0	2	0	2	0	4	1	1	36	0	1	1	3	3	3	1	3	0	1	0	0	0	0	0	1	0	0	5118	1554	#NULL!	#NULL!	#NULL!	#NULL!	326165	419659	#NULL!	#NULL!	#NULL!	#NULL!	1348	1750	#NULL!
209	1	0	43	0	0	0	4	1	3	1	2	0	4	1	1	41	1	0	0	1	5	28	0	#NULL!	1	0	0	0	0	0	0	0	0	0	3744	2441	3407	7035	14448	5469	313462	169587	235287	297699	299139	242936	1609	1968	2293
210	1	1	21	5	1	0	3	1	2	0	0	0	5	1	1	59	1	0	0	3	4	4	1	4	1	1	0	1	0	0	0	0	0	0	4618	1366	3289	#NULL!	#NULL!	#NULL!	227121	212279	363245	#NULL!	#NULL!	#NULL!	1490	2510	3621
211	1	1	27	2	0	0	4	1	2	0	2	0	2	0	1	24	2	1	1	2	5	10	0	#NULL!	0	0	0	0	0	0	0	0	0	0	4656	3239	3633	5742	8500	#NULL!	237072	212060	306103	271936	315848	#NULL!	1214	2171	2121
212	1	0	25	3	1	2	2	0	3	1	3	1	4	1	0	34	1	1	0	1	2	104	0	#NULL!	1	1	0	0	0	1	0	0	0	0	7281	3028	11191	30319	41182	61478	185825	170097	266511	264189	311967	276852	1663	1869	3475
213	1	1	32	0	0	0	5	1	5	1	2	0	3	1	0	59	2	0	0	1	6	53	0	#NULL!	0	0	0	0	0	0	0	0	0	0	2296	3285	1826	5898	19540	27922	362716	401050	261044	297016	533252	298894	3802	5716	5474
214	1	0	26	2	0	0	5	1	4	1	4	1	3	1	1	57	2	1	1	2	14	30	0	#NULL!	0	0	0	0	0	0	0	0	0	0	2394	1534	4536	10374	17742	17798	166288	219172	218664	205571	209930	279651	2021	1295	1160
215	1	0	40	5	1	0	4	1	0	0	2	0	4	1	1	57	1	0	1	11	11	11	1	11	1	0	0	0	0	0	0	0	0	0	2714	1687	993	5868	7499	7588	225179	144708	161582	204660	218105	255998	6045	4079	2246
216	1	1	91	5	1	0	3	1	2	0	0	0	4	1	1	50	0	0	1	1	1	1	1	1	0	0	0	0	0	0	0	0	0	0	2697	#NULL!	#NULL!	#NULL!	#NULL!	#NULL!	237021	#NULL!	#NULL!	#NULL!	#NULL!	#NULL!	2567	#NULL!	#NULL!
217	1	0	24	0	0	0	1	0	3	1	0	0	4	1	2	29	3	0	0	0	8	8	0	#NULL!	1	0	0	0	0	0	0	0	0	0	6712	3677	5783	16178	25535	33272	284112	294306	248034	234465	272401	296391	2321	2046	2858
218	1	1	77	4	1	2	5	1	2	0	2	0	0	0	1	45	4	0	0	11	21	38	0	#NULL!	0	1	1	1	0	0	1	0	0	1	4769	2510	3162	4653	4331	5626	337112	248570	321682	236000	324226	377119	2138	2640	4194
219	1	0	55	4	1	0	3	1	0	0	0	0	0	0	1	26	1	0	1	3	6	19	0	#NULL!	0	1	1	0	0	0	0	0	0	0	6146	5557	9886	13082	19762	22197	579904	467170	600127	627201	472695	547043	13592	16862	15250
220	1	1	61	5	1	0	3	1	0	0	2	0	2	0	1	38	1	1	1	7	7	7	1	7	0	0	0	0	0	0	0	0	0	0	3109	2579	2268	2848	#NULL!	#NULL!	507385	217263	277555	295082	#NULL!	#NULL!	1744	1502	1861
221	1	0	32	3	1	2	2	0	0	0	2	0	4	1	1	29	5	0	1	2	5	48	0	#NULL!	1	0	0	0	0	0	0	0	0	0	1201	1260	4792	9229	7516	13602	121534	259128	199116	172051	224303	341505	2341	1445	1135
222	1	1	54	2	0	0	0	0	0	0	0	0	4	1	1	21	2	1	1	1	3	34	0	#NULL!	0	0	0	0	0	0	0	0	0	0	2906	1799	3287	6923	7159	10147	190154	247551	205235	256671	274626	218624	1783	1227	1411
223	1	0	61	5	1	3	5	1	0	0	5	1	4	1	1	75	2	0	1	4	4	4	1	4	0	0	0	0	0	0	0	0	0	0	6174	4423	5856	#NULL!	#NULL!	#NULL!	272194	267027	273022	#NULL!	#NULL!	#NULL!	13452	9428	16318
224	1	0	34	0	0	0	4	1	3	1	2	0	5	1	1	50	1	0	0	4	10	42	0	#NULL!	0	1	0	0	0	0	0	1	0	0	1832	2936	3568	6811	9131	15388	267431	223453	248034	393430	449014	290825	2030	4409	2239
225	1	1	71	0	0	0	5	1	2	0	3	1	4	1	1	45	2	0	0	4	8	46	0	#NULL!	0	1	1	0	0	0	0	0	0	0	3805	2958	3568	9991	14816	35216	455772	588624	768742	825931	756754	782448	19534	13724	9582
226	1	0	18	5	1	3	4	1	3	1	3	1	4	1	1	57	2	1	1	55	55	55	0	#NULL!	0	1	1	0	0	1	0	0	0	0	891	1170	2623	3448	3201	3772	208412	206621	243213	249153	224332	247667	959	2650	6042
227	1	0	84	4	1	2	5	1	0	0	4	1	1	0	0	45	2	1	0	31	31	31	0	#NULL!	0	1	1	1	0	0	1	1	1	0	3728	3215	2941	4035	5360	5787	414936	242039	223494	271501	267328	304697	5485	10043	3773
228	1	0	20	4	1	3	3	1	4	1	2	0	3	1	1	41	5	0	1	16	26	88	0	#NULL!	1	1	1	1	0	0	0	0	0	0	1963	1729	4532	7566	13775	15281	646305	1677557	183611	240088	241188	316008	2234	1940	2035
229	1	0	41	4	1	1	4	1	3	1	0	0	3	1	1	41	1	0	0	10	15	28	0	#NULL!	0	1	0	1	0	0	0	0	0	0	2395	2657	3744	14551	19638	16686	191869	149897	267607	246395	253370	334886	1380	2100	2239
230	1	0	31	4	1	0	4	1	0	0	0	0	0	0	1	33	6	0	0	0	5	16	0	#NULL!	0	0	0	0	0	0	0	0	0	0	3272	3378	3839	9801	8899	10662	179111	175206	167799	184295	182069	211946	1265	1359	1312
231	1	0	18	0	0	#NULL!	5	1	0	0	5	1	2	0	2	33	3	0	1	2	9	60	0	#NULL!	1	0	0	0	0	0	0	0	0	0	1454	881	1199	2235	4367	8574	256639	330633	357134	270995	270843	268417	3966	2431	1768
232	1	1	51	5	1	#NULL!	5	1	5	1	0	0	3	1	1	75	2	1	1	1	1	1	1	1	0	0	0	0	0	0	0	0	0	0	1296	#NULL!	#NULL!	#NULL!	#NULL!	#NULL!	157452	#NULL!	#NULL!	#NULL!	#NULL!	#NULL!	1265	#NULL!	#NULL!
233	1	0	55	5	1	#NULL!	4	1	5	1	0	0	3	1	1	66	2	1	1	4	4	4	1	4	0	1	0	0	0	0	0	1	1	0	707	33527	#NULL!	#NULL!	#NULL!	#NULL!	85526	818393	#NULL!	#NULL!	#NULL!	#NULL!	911	14766	#NULL!
234	1	0	35	5	1	#NULL!	4	1	4	1	0	0	4	1	1	57	2	1	1	1	1	1	1	1	0	0	0	0	0	0	0	0	0	0	1429	#NULL!	#NULL!	#NULL!	#NULL!	#NULL!	102847	#NULL!	#NULL!	#NULL!	#NULL!	#NULL!	1753	#NULL!	#NULL!
235	1	1	59	2	0	#NULL!	5	1	4	1	2	0	4	1	1	57	1	0	1	1	1	1	1	1	1	1	1	1	0	0	0	0	0	0	1432	#NULL!	#NULL!	#NULL!	#NULL!	#NULL!	92776	#NULL!	#NULL!	#NULL!	#NULL!	#NULL!	2096	#NULL!	#NULL!
236	1	0	39	5	1	#NULL!	5	1	0	0	2	0	3	1	1	59	0	1	1	2	2	2	1	2	0	1	0	1	0	0	0	0	0	0	2111	2222	#NULL!	#NULL!	#NULL!	#NULL!	199297	214891	#NULL!	#NULL!	#NULL!	#NULL!	1741	1729	#NULL!
[truncated: 54 more columns]
